# Supplementary material for: Genomic diversity of SARS-CoV-2 in Oxford during United Kingdom’s first national lockdown
Source: Sci Rep. 2021 Nov 2;11:21484. doi: 10.1038/s41598-021-01022-x (PMC8564533; doi:10.1038/s41598-021-01022-x)
Supplement: Supplementary file 2 — Supplementary Information 2. [file 41598_2021_1022_MOESM2_ESM.xlsx]

## Sheet: Sheet1
Sample Name	Collection Date	Ct	Experiment-Barcode	100K Coverage	Barcoding Kit Used
L67403	2020-04-02	14.17	E8-45	0.96	EXP-NBD196
M29503	2020-04-05	23.537	E2-11	0.96	EXP-NBD104 & EXP-NBD114
W4511	2020-04-06	12.65	E8-65	0.9	EXP-NBD196
M29477	2020-04-06	14.17	E8-53	0.96	EXP-NBD196
T19721	2020-04-06	15.09	E8-5	0.72	EXP-NBD196
M29506	2020-04-06	17.964	E1-3	0.96	EXP-NBD104 & EXP-NBD114
M29487	2020-04-06	18.5455	E2-7	0.96	EXP-NBD104 & EXP-NBD114
L67384	2020-04-06	20.61	E8-88	0.6	EXP-NBD196
M29497	2020-04-06	25.015	E2-10	0.96	EXP-NBD104 & EXP-NBD114
M29491	2020-04-06	26.2015	E2-9	0.96	EXP-NBD104 & EXP-NBD114
M29490	2020-04-06	27.5825	E2-8	0.96	EXP-NBD104 & EXP-NBD114
M29508	2020-04-06	29.189	E2-12	0.96	EXP-NBD104 & EXP-NBD114
T19780	2020-04-07	11.02	E7-93	0.9	EXP-NBD196
L67310	2020-04-07	11.8	E4-17	0.88	EXP-NBD104 & EXP-NBD114
L68555	2020-04-07	13.18	E8-70	0.72	EXP-NBD196
N25979	2020-04-07	13.42	E4-11	0.96	EXP-NBD104 & EXP-NBD114
W71176	2020-04-07	13.67	E8-68	0.92	EXP-NBD196
L67325	2020-04-07	13.83	E7-10	0.92	EXP-NBD196
T19672	2020-04-07	15.18	E7-34	0.72	EXP-NBD196
T19633	2020-04-07	15.45	E8-8	0.92	EXP-NBD196
L67391	2020-04-07	16.22	E5-16	0.88	EXP-NBD104 & EXP-NBD114
W70859	2020-04-07	16.32	E7-33	0.84	EXP-NBD196
L67385	2020-04-07	18.4	E6-10	0.84	EXP-NBD104 & EXP-NBD114
N40848	2020-04-07	18.49	E8-67	0.9	EXP-NBD196
L68645	2020-04-07	20.14	E7-21	0.88	EXP-NBD196
T19786	2020-04-07	20.31	E6-1	0.88	EXP-NBD104 & EXP-NBD114
L68642	2020-04-07	21.33	E8-56	0.7	EXP-NBD196
L67382	2020-04-07	21.59	E4-8	0.52	EXP-NBD104 & EXP-NBD114
T19783	2020-04-07	21.96	E4-5	0.6	EXP-NBD104 & EXP-NBD114
L66983	2020-04-07	27.75	E8-20	0.24	EXP-NBD196
L68845	2020-04-07	28.73	E8-79	0.36	EXP-NBD196
N36455	2020-04-07	37.66	E7-87	0.28	EXP-NBD196
T19664	2020-04-07	37.66	E8-94	0.32	EXP-NBD196
T19765	2020-04-08	8.22	E5-9	0.98	EXP-NBD104 & EXP-NBD114
L67464	2020-04-08	12.55	E4-14	0.84	EXP-NBD104 & EXP-NBD114
M29479	2020-04-08	13.56	E8-40	0.9	EXP-NBD196
L67462	2020-04-08	14.08	E4-21	0.74	EXP-NBD104 & EXP-NBD114
W71150	2020-04-08	14.98	E4-23	0.8	EXP-NBD104 & EXP-NBD114
L67479	2020-04-08	15.48	E8-75	0.88	EXP-NBD196
L67344	2020-04-08	15.53	E5-14	0.96	EXP-NBD104 & EXP-NBD114
L68140	2020-04-08	15.98	E7-81	0.92	EXP-NBD196
L69476	2020-04-08	16.12	E4-18	0.64	EXP-NBD104 & EXP-NBD114
L67348	2020-04-08	16.23	E8-28	0.76	EXP-NBD196
L67478	2020-04-08	16.68	E8-63	0.9	EXP-NBD196
W71194	2020-04-08	17.06	E7-69	0.76	EXP-NBD196
L67286	2020-04-08	17.09	E4-12	0.8	EXP-NBD104 & EXP-NBD114
T19697	2020-04-08	18.59	E7-46	0.8	EXP-NBD196
M29502	2020-04-08	18.97	E8-52	0.92	EXP-NBD196
W71168	2020-04-08	28.4	E8-46	0.44	EXP-NBD196
L67989	2020-04-08	29.07	E5-3	0.4	EXP-NBD104 & EXP-NBD114
N38201	2020-04-09	3.33	E5-7	1	EXP-NBD104 & EXP-NBD114
L69319	2020-04-09	9.67	E4-1	0.92	EXP-NBD104 & EXP-NBD114
H62523	2020-04-09	10.32	E7-62	0.86	EXP-NBD196
L68850	2020-04-09	10.87	E7-74	0.92	EXP-NBD196
L67281	2020-04-09	11.72	E8-90	0.88	EXP-NBD196
L69021	2020-04-09	14.51	E8-16	0.68	EXP-NBD196
W70875	2020-04-09	14.69	E8-82	0.94	EXP-NBD196
L67405	2020-04-09	15.2	E8-7	0.88	EXP-NBD196
H62423	2020-04-09	15.45	E4-2	0.88	EXP-NBD104 & EXP-NBD114
N43957	2020-04-09	15.53	E5-1	0.92	EXP-NBD104 & EXP-NBD114
T19768	2020-04-09	15.57	E4-24	0.8	EXP-NBD104 & EXP-NBD114
L67285	2020-04-09	15.6	E4-3	0.84	EXP-NBD104 & EXP-NBD114
L67433	2020-04-09	15.6	E8-39	0.84	EXP-NBD196
H62534	2020-04-09	16.08	E8-93	0.76	EXP-NBD196
H62493	2020-04-09	16.26	E8-10	0.72	EXP-NBD196
T19615	2020-04-09	17.564	E8-78	0.92	EXP-NBD196
L67324	2020-04-09	18.07	E4-9	0.96	EXP-NBD104 & EXP-NBD114
L68527	2020-04-09	18.49	E5-11	0.96	EXP-NBD104 & EXP-NBD114
L68652	2020-04-09	18.65	E5-24	0.96	EXP-NBD104 & EXP-NBD114
N20362	2020-04-09	19.2	E8-69	0.84	EXP-NBD196
L67323	2020-04-09	19.38	E5-6	0.92	EXP-NBD104 & EXP-NBD114
H66237	2020-04-09	19.94	E4-22	0.88	EXP-NBD104 & EXP-NBD114
L67516	2020-04-09	19.94	E8-76	0.96	EXP-NBD196
L67443	2020-04-09	20.33	E8-27	0.88	EXP-NBD196
L67247	2020-04-09	20.35	E4-6	0.92	EXP-NBD104 & EXP-NBD114
N21810	2020-04-09	20.39	E5-8	0.88	EXP-NBD104 & EXP-NBD114
N103946	2020-04-09	20.82	E7-16	0.88	EXP-NBD196
W70898	2020-04-09	20.9	E8-15	0.56	EXP-NBD196
N30376	2020-04-09	21.41	E7-52	0.84	EXP-NBD196
L68548	2020-04-09	21.51	E8-1	0.68	EXP-NBD196
H62520	2020-04-09	21.65	E7-15	0.8	EXP-NBD196
N43729	2020-04-09	22.06	E4-19	0.74	EXP-NBD104 & EXP-NBD114
L68745	2020-04-09	22.47	E7-50	0.64	EXP-NBD196
N20341	2020-04-09	23.03	E7-28	0.76	EXP-NBD196
N34542	2020-04-09	24.21	E7-2	0.64	EXP-NBD196
L67475	2020-04-09	24.59	E8-86	0.64	EXP-NBD196
N103989	2020-04-09	24.89	E5-20	0.64	EXP-NBD104 & EXP-NBD114
W70882	2020-04-09	25.18	E8-3	0.5	EXP-NBD196
L68935	2020-04-09	25.37	E7-45	0.92	EXP-NBD196
N27747	2020-04-09	25.45	E5-10	0.64	EXP-NBD104 & EXP-NBD114
H62533	2020-04-09	25.61	E7-3	0.64	EXP-NBD196
N27764	2020-04-09	25.83	E5-17	0.68	EXP-NBD104 & EXP-NBD114
H62545	2020-04-09	26.74	E7-51	0.4	EXP-NBD196
L68951	2020-04-09	27.02	E8-21	0.4	EXP-NBD196
S1346	2020-04-09	27.909	E7-23	0.92	EXP-NBD196
L68825	2020-04-09	28.07	E7-14	0.24	EXP-NBD196
F57181	2020-04-09	28.55	E6-19	0.44	EXP-NBD104 & EXP-NBD114
N24283	2020-04-09	28.55	E7-40	0.68	EXP-NBD196
N49071	2020-04-09	28.73	E7-5	0.68	EXP-NBD196
H62519	2020-04-09	28.73	E7-86	0.48	EXP-NBD196
H62518	2020-04-09	28.88	E7-27	0.36	EXP-NBD196
H62541	2020-04-09	28.97	E7-38	0.28	EXP-NBD196
N17928	2020-04-09	30.37	E5-5	0.4	EXP-NBD104 & EXP-NBD114
L68045	2020-04-09	31.69	E7-26	0.22	EXP-NBD196
L68971	2020-04-09	34.25	E7-39	0.2	EXP-NBD196
L67309	2020-04-09	34.99	E8-51	0.2	EXP-NBD196
H62532	2020-04-09	35.01	E8-66	0.2	EXP-NBD196
L68827	2020-04-09	35.43	E7-64	0.2	EXP-NBD196
H62546	2020-04-09	37.1	E7-76	0.2	EXP-NBD196
L68977	2020-04-10	10.23	E7-91	0.84	EXP-NBD196
S1282	2020-04-10	11.6	E8-2	0.84	EXP-NBD196
L67413	2020-04-10	13.07	E8-6	0.84	EXP-NBD196
L68641	2020-04-10	13.42	E8-73	0.98	EXP-NBD196
L68985	2020-04-10	13.68	E7-79	0.88	EXP-NBD196
L68948	2020-04-10	13.815	E8-42	0.92	EXP-NBD196
N41464	2020-04-10	14.17	E8-80	0.88	EXP-NBD196
F57210	2020-04-10	14.46	E7-66	0.72	EXP-NBD196
F57162	2020-04-10	14.735	E8-37	0.92	EXP-NBD196
L68706	2020-04-10	15.171	E8-74	0.92	EXP-NBD196
F57213	2020-04-10	15.45	E7-54	0.8	EXP-NBD196
S1294	2020-04-10	15.72	E8-32	0.88	EXP-NBD196
F57183	2020-04-10	17.44	E7-9	0.68	EXP-NBD196
F57218	2020-04-10	17.64	E7-18	0.84	EXP-NBD196
T19654	2020-04-10	18	E8-64	0.84	EXP-NBD196
F57217	2020-04-10	18.69	E7-65	0.76	EXP-NBD196
L68937	2020-04-10	19.92	E7-73	0.76	EXP-NBD196
L69157	2020-04-10	19.94	E8-62	0.48	EXP-NBD196
L68698	2020-04-10	20	E6-3	0.96	EXP-NBD104 & EXP-NBD114
L68667	2020-04-10	20.06	E8-49	0.96	EXP-NBD196
L67407	2020-04-10	20.1	E8-18	0.88	EXP-NBD196
L68806	2020-04-10	20.37	E5-15	0.76	EXP-NBD104 & EXP-NBD114
L68644	2020-04-10	20.39	E8-17	0.96	EXP-NBD196
L68673	2020-04-10	20.41	E8-30	0.96	EXP-NBD196
S1285	2020-04-10	20.93	E8-14	0.82	EXP-NBD196
F57208	2020-04-10	21.11	E7-6	0.68	EXP-NBD196
L69164	2020-04-10	21.41	E8-85	0.52	EXP-NBD196
L69077	2020-04-10	21.64	E8-44	0.52	EXP-NBD196
L69058	2020-04-10	21.79	E7-67	0.88	EXP-NBD196
L67388	2020-04-10	21.87	E7-24	0.86	EXP-NBD196
L67517	2020-04-10	21.87	E7-94	0.72	EXP-NBD196
L68674	2020-04-10	21.89	E7-13	0.84	EXP-NBD196
F57220	2020-04-10	22.74	E7-42	0.64	EXP-NBD196
L69134	2020-04-10	23.81	E8-61	0.64	EXP-NBD196
F57185	2020-04-10	25.82	E8-26	0.6	EXP-NBD196
F57224	2020-04-10	27.69	E6-12	0.4	EXP-NBD104 & EXP-NBD114
L68970	2020-04-10	27.75	E7-31	0.4	EXP-NBD196
L68693	2020-04-10	28.64	E5-12	0.44	EXP-NBD104 & EXP-NBD114
H62544	2020-04-10	28.73	E8-89	0.44	EXP-NBD196
T19683	2020-04-10	28.93	E7-12	0.36	EXP-NBD196
F57211	2020-04-10	28.99	E7-53	0.28	EXP-NBD196
L69262	2020-04-10	29.07	E7-30	0.28	EXP-NBD196
L68632	2020-04-10	29.32	E8-50	0.42	EXP-NBD196
N24904	2020-04-10	33.86	E7-49	0.52	EXP-NBD196
N16236	2020-04-10	38	E7-25	0.2	EXP-NBD196
L67416	2020-04-11	13.89	E6-21	0.98	EXP-NBD104 & EXP-NBD114
L69104	2020-04-11	15.76	E6-6	0.88	EXP-NBD104 & EXP-NBD114
L68676	2020-04-11	15.8	E7-1	0.84	EXP-NBD196
L67468	2020-04-11	16.28	E7-83	0.76	EXP-NBD196
L69393	2020-04-11	17.08	E7-8	0.68	EXP-NBD196
L67463	2020-04-11	17.14	E7-71	0.88	EXP-NBD196
L69371	2020-04-11	18.1	E7-43	0.88	EXP-NBD196
L67345	2020-04-11	19.173	E5-23	0.92	EXP-NBD104 & EXP-NBD114
L67411	2020-04-11	20.57	E6-9	0.96	EXP-NBD104 & EXP-NBD114
L67220	2020-04-11	21.25	E6-2	0.76	EXP-NBD104 & EXP-NBD114
L69585	2020-04-11	21.48	E7-68	0.88	EXP-NBD196
L69228	2020-04-11	21.9	E6-4	0.52	EXP-NBD104 & EXP-NBD114
L69230	2020-04-11	22.2861	E7-78	0.92	EXP-NBD196
L69183	2020-04-11	23.017	E7-59	0.92	EXP-NBD196
L69284	2020-04-11	26.39	E7-77	0.64	EXP-NBD196
T19696	2020-04-11	26.9856	E7-95	0.92	EXP-NBD196
L69346	2020-04-11	28.88	E7-55	0.44	EXP-NBD196
L69565	2020-04-11	34.99	E7-32	0.36	EXP-NBD196
T19598	2020-04-12	10.57	E6-11	0.96	EXP-NBD104 & EXP-NBD114
L67422	2020-04-12	11.06	E6-23	0.96	EXP-NBD104 & EXP-NBD114
T19663	2020-04-12	13.26	E7-82	0.88	EXP-NBD196
L67502	2020-04-12	14.71	E7-11	0.8	EXP-NBD196
L69634	2020-04-12	17.27	E7-20	0.8	EXP-NBD196
L69708	2020-04-12	18.32	E7-80	0.68	EXP-NBD196
L67410	2020-04-12	18.49	E6-5	0.84	EXP-NBD104 & EXP-NBD114
L67283	2020-04-12	19.46	E6-20	0.88	EXP-NBD104 & EXP-NBD114
L67474	2020-04-12	19.64	E7-47	0.76	EXP-NBD196
L67508	2020-04-12	19.73	E6-18	0.72	EXP-NBD104 & EXP-NBD114
S1369	2020-04-12	20.22	E6-17	0.76	EXP-NBD104 & EXP-NBD114
L69667	2020-04-12	20.63	E7-56	0.8	EXP-NBD196
L69496	2020-04-12	21.05	E6-7	0.8	EXP-NBD104 & EXP-NBD114
W71157	2020-04-12	21.93	E7-58	0.52	EXP-NBD196
L69324	2020-04-12	22.06	E7-35	0.52	EXP-NBD196
L69670	2020-04-12	26.52	E7-44	0.56	EXP-NBD196
H62535	2020-04-12	28.07	E7-70	0.4	EXP-NBD196
T19680	2020-04-13	9.64	E6-14	0.96	EXP-NBD104 & EXP-NBD114
S1293	2020-04-13	14.64	E6-13	0.84	EXP-NBD104 & EXP-NBD114
M29577	2020-04-13	14.86	E5-22	0.84	EXP-NBD104 & EXP-NBD114
L70197	2020-04-13	18.34	E6-16	0.88	EXP-NBD104 & EXP-NBD114
L70257	2020-04-13	19.638	E3-7	0.96	EXP-NBD104 & EXP-NBD114
L70251	2020-04-13	20.315	E3-4	0.8	EXP-NBD104 & EXP-NBD114
L70270	2020-04-13	22.2235	E3-10	0.88	EXP-NBD104 & EXP-NBD114
L70256	2020-04-13	23.8305	E3-2	0.94	EXP-NBD104 & EXP-NBD114
L70176	2020-04-13	32.3045	E3-12	0.72	EXP-NBD104 & EXP-NBD114
L67112	2020-04-14	10.38	E8-57	0.88	EXP-NBD196
L68947	2020-04-14	12.14	E8-43	0.96	EXP-NBD196
T19810	2020-04-14	14.99	E8-22	0.82	EXP-NBD196
L67109	2020-04-14	15.73	E8-19	0.8	EXP-NBD196
W70879	2020-04-14	16.71	E8-9	0.88	EXP-NBD196
T19627	2020-04-14	20.3754	E8-92	0.92	EXP-NBD196
L67509	2020-04-14	20.563	E8-31	0.92	EXP-NBD196
L67512	2020-04-14	21.2846	E8-33	0.92	EXP-NBD196
T19811	2020-04-14	22.63	E8-34	0.48	EXP-NBD196
L70600	2020-04-14	24.689	E3-11	0.94	EXP-NBD104 & EXP-NBD114
F57184	2020-04-14	25.83	E8-81	0.5	EXP-NBD196
L70596	2020-04-14	29.3575	E2-13	0.92	EXP-NBD104 & EXP-NBD114
L70605	2020-04-14	30.467	E3-6	0.92	EXP-NBD104 & EXP-NBD114
L70613	2020-04-14	31.168	E3-9	0.76	EXP-NBD104 & EXP-NBD114
L70962	2020-04-15	21.028	E3-13	0.92	EXP-NBD104 & EXP-NBD114
L70597	2020-04-15	22.1385	E3-1	0.96	EXP-NBD104 & EXP-NBD114
L70974	2020-04-15	22.527	E3-8	0.96	EXP-NBD104 & EXP-NBD114
L70958	2020-04-15	28.1405	E3-5	0.64	EXP-NBD104 & EXP-NBD114
MA2	2020-04-15	32.054	E2-5	0.8	EXP-NBD104 & EXP-NBD114
L70970	2020-04-15	32.6625	E3-3	0.76	EXP-NBD104 & EXP-NBD114
N20343	2020-06-01	23.52	E12-36	0.4	EXP-NBD196
N19985	2020-06-01	23.54	E11-29	0.8	EXP-NBD196
N20476	2020-06-01	26.86	E11-41	0.6	EXP-NBD196
M31895	2020-06-01	28.26	E11-30	0.2	EXP-NBD196
N21272	2020-06-02	11.32	E11-89	0.92	EXP-NBD196
T22653	2020-06-02	13.69	E11-65	0.92	EXP-NBD196
N21271	2020-06-02	17.83	E11-77	0.9	EXP-NBD196
N20948	2020-06-02	28.77	E11-53	0.28	EXP-NBD196
N21960	2020-06-03	15.71	E11-6	0.92	EXP-NBD196
N22407	2020-06-03	23.53	E11-68	0.76	EXP-NBD196
N22249	2020-06-03	24.3	E11-83	0.84	EXP-NBD196
N22743	2020-06-04	8.07	E11-31	0.9	EXP-NBD196
N22686	2020-06-04	12.33	E11-9	0.92	EXP-NBD196
N23891	2020-06-05	6.94	E11-67	0.92	EXP-NBD196
N24086	2020-06-05	25.23	E11-33	0.56	EXP-NBD196
N24072	2020-06-05	26.99	E11-21	0.52	EXP-NBD196
N24438	2020-06-06	27.85	E11-57	0.2	EXP-NBD196
X67085	2020-06-07	19.7	E11-44	0.4	EXP-NBD196
N25436	2020-06-07	19.74	E11-32	0.3	EXP-NBD196
N25472	2020-06-07	30.16	E11-10	0.2	EXP-NBD196
N26826	2020-06-08	19.93	E11-81	0.4	EXP-NBD196
N26472	2020-06-08	26.87	E11-34	0.4	EXP-NBD196
N26183	2020-06-08	27.78	E11-22	0.24	EXP-NBD196
T23399	2020-06-09	5.55	E11-47	0.92	EXP-NBD196
T23421	2020-06-09	11.96	E11-35	0.76	EXP-NBD196
T23220	2020-06-09	13.3	E11-58	0.72	EXP-NBD196
T23221	2020-06-09	13.61	E11-46	0.72	EXP-NBD196
N27338	2020-06-09	18.72	E11-94	0.5	EXP-NBD196
T23419	2020-06-09	24.43	E11-11	0.2	EXP-NBD196
N28230	2020-06-10	15.3	E9-1	0.88	EXP-NBD196
N27751	2020-06-10	18.11	E11-70	0.28	EXP-NBD196
N27775	2020-06-10	30	E11-82	0.6	EXP-NBD196
N27744	2020-06-10	35.01	E11-60	0.2	EXP-NBD196
N28110	2020-06-10	35.49	E9-63	0.32	EXP-NBD196
N26624	2020-06-10	37	E9-64	0.5	EXP-NBD196
L90860	2020-06-11	26.84	E12-54	0.4	EXP-NBD196
N28456	2020-06-12	9.35	E11-84	0.88	EXP-NBD196
N30365	2020-06-12	10.01	E12-4	0.72	EXP-NBD196
N29744	2020-06-12	22.79	E12-75	0.58	EXP-NBD196
H69272	2020-06-12	24.21	E12-37	0.4	EXP-NBD196
N29870	2020-06-12	29.71	E11-96	0.4	EXP-NBD196
N30458	2020-06-13	10.24	E12-16	0.68	EXP-NBD196
N30500	2020-06-13	12.34	E12-28	0.64	EXP-NBD196
N30708	2020-06-13	31.29	E9-73	0.48	EXP-NBD196
N30602	2020-06-13	37.1	E12-40	0.4	EXP-NBD196
N32085	2020-06-15	10.24	E9-25	0.84	EXP-NBD196
M33076	2020-06-15	30.06	E9-13	0.22	EXP-NBD196
N34515	2020-06-17	9.18	E9-51	0.8	EXP-NBD196
N33600	2020-06-17	10.87	E9-85	0.84	EXP-NBD196
N33908	2020-06-17	29.56	E9-2	0.22	EXP-NBD196
N33711	2020-06-17	29.57	E12-9	0.42	EXP-NBD196
N33207	2020-06-17	30.05	E9-14	0.2	EXP-NBD196
W75768	2020-06-17	31.32	E12-52	0.4	EXP-NBD196
N82092	2020-06-17	34.13	E9-5	0.24	EXP-NBD196
N81969	2020-06-17	37.3	E9-30	0.2	EXP-NBD196
H67211	2020-06-18	20.43	E9-75	0.72	EXP-NBD196
H67219	2020-06-18	30.23	E9-87	0.3	EXP-NBD196
N36111	2020-06-19	23.79	E9-16	0.48	EXP-NBD196
F61559	2020-06-19	24.63	E9-74	0.32	EXP-NBD196
S3457	2020-06-20	9.01	E9-15	0.72	EXP-NBD196
N36272	2020-06-20	16.5	E9-86	0.36	EXP-NBD196
N13066	2020-06-20	22.25	E11-74	0.92	EXP-NBD196
N12108	2020-06-20	26.89	E11-3	0.56	EXP-NBD196
N12440	2020-06-20	30.19	E11-48	0.2	EXP-NBD196
N12060	2020-06-20	30.65	E11-86	0.3	EXP-NBD196
N36273	2020-06-20	37.66	E9-28	0.5	EXP-NBD196
N37324	2020-06-22	6.1	E9-40	0.52	EXP-NBD196
N14501	2020-06-22	17.51	E11-92	0.92	EXP-NBD196
N14365	2020-06-22	19.3	E11-13	0.92	EXP-NBD196
N14658	2020-06-22	19.75	E12-30	0.48	EXP-NBD196
N12859	2020-06-22	26.24	E10-20	0.2	EXP-NBD196
N14758	2020-06-22	28.82	E12-18	0.64	EXP-NBD196
F59192	2020-06-22	29.01	E12-26	0.56	EXP-NBD196
M34082	2020-06-22	34.99	E9-65	0.4	EXP-NBD196
N14963	2020-06-23	16.09	E10-93	0.6	EXP-NBD196
T25378	2020-06-23	19.14	E9-76	0.52	EXP-NBD196
N64455	2020-06-23	20.82	E9-52	0.52	EXP-NBD196
N33963	2020-06-23	22.94	E9-41	0.32	EXP-NBD196
N34214	2020-06-23	27.69	E9-88	0.28	EXP-NBD196
T25021	2020-06-23	33.18	E9-6	0.38	EXP-NBD196
N15170	2020-06-24	16.55	E11-49	0.9	EXP-NBD196
N15171	2020-06-24	18.2	E11-37	0.9	EXP-NBD196
W76930	2020-06-24	24.55	E9-77	0.3	EXP-NBD196
N40261	2020-06-25	10.3	E9-18	0.84	EXP-NBD196
N15565	2020-06-25	12.93	E10-94	0.84	EXP-NBD196
N16592	2020-06-26	7.29	E10-33	1	EXP-NBD196
N41526	2020-06-26	11.71	E9-78	0.82	EXP-NBD196
N16286	2020-06-26	15.04	E10-55	0.92	EXP-NBD196
T22462	2020-06-26	20.26	E10-72	0.9	EXP-NBD196
N15961	2020-06-26	22.1	E10-21	0.4	EXP-NBD196
N16314	2020-06-26	22.26	E10-36	0.82	EXP-NBD196
N40959	2020-06-26	22.97	E9-90	0.22	EXP-NBD196
N40190	2020-06-26	25.6	E9-54	0.6	EXP-NBD196
N16430	2020-06-26	26.63	E10-48	0.52	EXP-NBD196
N16776	2020-06-27	15.44	E11-39	0.4	EXP-NBD196
T22536	2020-06-27	16.14	E11-73	0.72	EXP-NBD196
N16941	2020-06-27	19.41	E10-95	0.48	EXP-NBD196
N16910	2020-06-27	19.62	E11-2	0.6	EXP-NBD196
N16994	2020-06-27	20.24	E11-38	0.2	EXP-NBD196
N16600	2020-06-27	20.71	E11-62	0.88	EXP-NBD196
N17005	2020-06-27	21.52	E11-50	0.88	EXP-NBD196
N17103	2020-06-27	22.92	E10-92	0.2	EXP-NBD196
N17262	2020-06-27	25.98	E12-11	0.48	EXP-NBD196
S3709	2020-06-27	26.91	E9-43	0.46	EXP-NBD196
N16936	2020-06-27	27.73	E12-50	0.88	EXP-NBD196
N92401	2020-06-27	37.21	E11-26	0.2	EXP-NBD196
N18248	2020-06-28	4.13	E10-11	0.96	EXP-NBD196
N17970	2020-06-28	8.99	E10-35	0.92	EXP-NBD196
N18181	2020-06-28	12.79	E11-4	0.92	EXP-NBD196
N17789	2020-06-28	19.36	E11-14	0.86	EXP-NBD196
N17816	2020-06-28	24.45	E12-12	0.52	EXP-NBD196
N17737	2020-06-28	30.03	E10-12	0.48	EXP-NBD196
M34768	2020-06-29	11.23	E9-79	0.64	EXP-NBD196
N18537	2020-06-29	17.65	E11-75	0.8	EXP-NBD196
N18452	2020-06-29	19.19	E10-83	0.52	EXP-NBD196
N18571	2020-06-29	19.31	E11-28	0.8	EXP-NBD196
N42641	2020-06-29	19.98	E9-55	0.8	EXP-NBD196
F59516	2020-06-29	22.72	E12-95	0.44	EXP-NBD196
N18585	2020-06-29	25.28	E11-87	0.56	EXP-NBD196
N18904	2020-06-29	25.76	E11-16	0.68	EXP-NBD196
M34767	2020-06-29	25.99	E9-67	0.2	EXP-NBD196
N18469	2020-06-29	26.19	E11-40	0.66	EXP-NBD196
M35297	2020-06-29	30.01	E9-91	0.32	EXP-NBD196
N19222	2020-06-30	21.76	E11-63	0.84	EXP-NBD196
N44016	2020-07-01	27.97	E9-20	0.32	EXP-NBD196
H69283	2020-07-02	21.81	E9-92	0.4	EXP-NBD196
H69362	2020-07-02	23.8	E9-56	0.36	EXP-NBD196
H69280	2020-07-02	24.29	E9-9	0.4	EXP-NBD196
N115578	2020-07-02	24.89	E12-78	0.4	EXP-NBD196
N46113	2020-07-02	26.02	E9-57	0.32	EXP-NBD196
W73402	2020-07-02	26.74	E12-7	0.42	EXP-NBD196
N32540	2020-07-02	35.43	E12-70	0.4	EXP-NBD196
N45992	2020-07-02	36	E12-61	0.4	EXP-NBD196
N47371	2020-07-03	7.4	E9-69	0.72	EXP-NBD196
N46938	2020-07-03	17.84	E9-45	0.48	EXP-NBD196
F64135	2020-07-03	30.91	E9-93	0.4	EXP-NBD196
N48096	2020-07-03	31.32	E9-81	0.32	EXP-NBD196
X67763	2020-07-05	31.1	E9-10	0.3	EXP-NBD196
N49512	2020-07-06	20.47	E9-70	0.8	EXP-NBD196
N48485	2020-07-06	37	E9-82	0.4	EXP-NBD196
N53219	2020-07-10	21.15	E9-71	0.52	EXP-NBD196
N51801	2020-07-10	22.12	E9-95	0.4	EXP-NBD196
N54281	2020-07-11	29.79	E9-59	0.38	EXP-NBD196
N54608	2020-07-13	21.77	E10-85	0.4	EXP-NBD196
N55840	2020-07-13	26.63	E9-36	0.64	EXP-NBD196
N54776	2020-07-14	14.24	E10-73	0.8	EXP-NBD196
N57757	2020-07-15	35.61	E9-84	0.36	EXP-NBD196
H70869	2020-07-16	34.33	E9-72	0.44	EXP-NBD196
F65324	2020-07-17	37.91	E9-24	0.36	EXP-NBD196
N60243	2020-07-19	11.25	E9-96	0.32	EXP-NBD196
N61020	2020-07-20	20.17	E10-49	0.2	EXP-NBD196
N61080	2020-07-20	24.06	E10-26	0.92	EXP-NBD196
N61721	2020-07-21	16.44	E10-25	0.32	EXP-NBD196
N62190	2020-07-21	17.91	E10-2	0.92	EXP-NBD196
T29408	2020-07-21	29.93	E10-14	0.32	EXP-NBD196
N64754	2020-07-25	20.59	E10-38	0.92	EXP-NBD196
W773	2020-07-28	10.51	E10-62	0.92	EXP-NBD196
N69011	2020-07-30	14.13	E10-86	0.96	EXP-NBD196
N68626	2020-07-30	29.97	E12-58	0.66	EXP-NBD196
N76108	2020-08-08	11.16	E10-64	0.96	EXP-NBD196
M39225	2020-08-10	33.55	E10-51	0.6	EXP-NBD196
N77671	2020-08-11	8.26	E10-40	1	EXP-NBD196
T28685	2020-08-11	21.13	E10-76	0.52	EXP-NBD196
N78276	2020-08-11	23.11	E10-28	0.2	EXP-NBD196
N77985	2020-08-11	28.54	E10-87	0.64	EXP-NBD196
N78265	2020-08-11	36.101	E10-4	0.24	EXP-NBD196
N103120	2020-08-11	37.75	E10-89	0.32	EXP-NBD196
N78647	2020-08-12	11.99	E10-63	0.92	EXP-NBD196
N78646	2020-08-12	16.31	E10-75	0.96	EXP-NBD196
N78856	2020-08-12	36.31	E10-88	0.2	EXP-NBD196
X69494	2020-08-13	17.86	E10-90	0.96	EXP-NBD196
N104599	2020-08-13	26.75	E10-6	0.8	EXP-NBD196
N80172	2020-08-14	19.97	E10-17	0.92	EXP-NBD196
N107817	2020-08-16	37.79	E10-66	0.2	EXP-NBD196
H75704	2020-08-17	10.89	E10-30	0.96	EXP-NBD196
N109119	2020-08-17	19.61	E10-54	0.92	EXP-NBD196
N109034	2020-08-17	35.62	E10-42	0.56	EXP-NBD196
N112227	2020-08-21	19.05	E10-19	0.98	EXP-NBD196
N85496	2020-08-21	25.08	E10-18	0.76	EXP-NBD196
N120193	2020-08-29	17.79	E10-31	0.96	EXP-NBD196
L59288	2020-08-30	9.67	E10-43	0.96	EXP-NBD196
N92376	2020-08-30	26.07	E10-7	0.8	EXP-NBD196
